# Supplementary material for: Climate Change Sensitivity and Regional Differences of the Upper Limit of Montane Deciduous Broad‐Leaved Forests Across the Northern Hemisphere
Source: Ecol Evol. 2026 May 11;16(5):e73561. doi: 10.1002/ece3.73561 (PMC13160658; doi:10.1002/ece3.73561)
Supplement: Supplementary file 1 — Data S1: ece373561‐sup‐0001‐Supinfo.xlsx. [file ECE3-16-e73561-s001.xlsx]

## Sheet: 1
Comparison between ULMDB values from literature and those extracted from remote sensing
Unit	Mountains	The recorded value(m)	Forest type*	Average recorded value(m)	The extraction value(m)	References
3	Alborz Mts.	2700	Fagus orientalis forests	2500	2225	[1][2]
1	Alborz Mts.	2100	Fagus orientalis forests			[3][2]
2	Alborz Mts.	2700	Fagus orientalis forests			[4][2]
4	Alps Mts.	1450	Fagus sylvatica forests	1049	1413	[5]
5	Alps Mts.	1000	Fagus sylvatica/Castanea sativa forests			[6]
6	Alps Mts.	1650	Fagus sylvatica/Castanea sativa/Quercus petraea forests			[7]
7	Alps Mts.	686	Fagus sylvatica/Quercus forests			[8]
8	Alps Mts.	686	Fagus sylvatica/Quercus forests			[8]
9	Apennine Mts.	1810	Fagus sylvatica forests	1896	1726	[9]
10	Apennine Mts.	1680	Fagus sylvatica forests			[9]
11	Apennine Mts.	1950	Fagus sylvatica forests			[10]
12	Apennine Mts.	1900	Fagus sylvatica forests			[11]
13	Apennine Mts.	2140	Fagus sylvatica forests			[9]
14	Appalachia Mts.	690	Northern hardwood forests	1176	1304	[12]
15	Appalachia Mts.	760	Northern hardwood forests			[12]
16	Appalachia Mts.	730	Northern hardwood forests			[12]
17	Appalachia Mts.	1520	Northern hardwood forests			[12]
18	Appalachia Mts.	1645	Northern hardwood forests			[13]
19	Appalachia Mts.	1710	Northern hardwood forests			[12]
20	Balkan Mts.	1700	Fagus sylvatica forests	1175	1504	[14]
21	Balkan Mts.	1800	Fagus sylvatica forests			[15]
22	Balkan Mts.	1800	Fagus sylvatica forests			[15]
23	Balkan Mts.	1800	Fagus sylvatica forests			[15]
24	Cantabrian Mts.	1600	Fagus sylvatica forests	1450	1343	[15]
27	Cantabrian Mts.	1000	Fagus sylvatica forests			[15]
26	Cantabrian Mts.	1600	Fagus sylvatica forests			[15]
25	Cantabrian Mts.	1600	Fagus sylvatica forests			[15]
28	Carpathians Mts.	1300	Fagus sylvatica forests	1539	1396	[2]
29	Carpathians Mts.	1301	Fagus sylvatica forests			[16]
31	Carpathians Mts.	1400	Fagus sylvatica forests			[17]
30	Carpathians Mts.	1195	Fagus sylvatica forests			[16]
36	Caucasus Mts.	2500	Quercus macranthera forests	1920	1998	[18]
33	Caucasus Mts.	2400	Deciduous broad-leaved forest( Abies spp.,Quercus robur ,Fagus orientalis,etc.)			[19][58]
34	Caucasus Mts.	1700	Deciduous broad-leaved forest(Fagus orientalis,Carpinus betulus,Quercus robur,etc.)			[19]
35	Caucasus Mts.	1600	Deciduous broad-leaved forest(Fagus orientalis,Carpinus caucasica,Quercus iberica,etc.)			[18]
32	Caucasus Mts.	1400	Colchic forest(Carpinus caucasica Castanea sativa, Fagus orientalis,etc.)			[18]
38	Changbai Mts.	750	Deciduous broad-leaved forest	775	1592	[19]
39	Changbai Mts.	700	Deciduous broad-leaved forest			[20]
37	Changbai Mts.	700	Deciduous broad-leaved forest(Carpinus tschonoskii,Fraxinus spp.,Acer spp.,etc.)			[21]
40	Changbai Mts.	950	Deciduous broad-leaved forest(Tilia amurensis,Acer mono,etc.)			[22]
41	Crimean Mts.	1134	Fagus sylvatica/Quercus pubescens/Quercus petraea forests	1134	860	[23]
42	Crimean Mts.	1134	Fagus sylvatica/Quercus pubescens/Quercus petraea forests			[23]
43	Crimean Mts.	1134	Fagus sylvatica/Quercus pubescens/Quercus petraea forests			[23]
46	Daba Mts.	1900	Deciduous broad-leaved forest(Quercus aliena,Fagus engleriana,etc.)	2150	2188	[24]
47	Daba Mts.	2400	Deciduous broad-leaved forest(Quercus aliena,Fagus engleriana,etc.)			[25]
44	Daba Mts.	2100	Deciduous broad-leaved forest(Quercus aliena,Fagus engleriana,etc.)			[26]
45	Daba Mts.	2200	Deciduous broad-leaved forest(Quercus aliena,Fagus engleriana,etc.)			[27]
48	Dabie Mts.	1450	Deciduous broad-leaved forest(Liquidambar formosana,Quercus variabilis,Platycarya strobilaceaetc.,)	1450	1351	[28]
49	Dabie Mts.	1450	Deciduous broad-leaved forest(Liquidambar formosana,Quercus variabilis,Platycarya strobilacea,etc.)			[28][29]
50	Dabie Mts.	1450	Deciduous broad-leaved forest(Liquidambar formosana,Quercus variabilis,Platycarya strobilacea,etc.)			[29]
51	Dinarides Mts.	1800	Fagus sylvatica forests	1800	1579	[15]
52	Dinarides Mts.	1800	Fagus sylvatica forests			[15]
53	Dinarides Mts.	1800	Fagus sylvatica forests			[15]
54	Dinarides Mts.	1800	Fagus sylvatica forests			[15]
56	Himalayas Mts.	2500	Deciduous broad-leaved forest(Acer spp.,Sorbus spp.,etc.)	2560	2451	[30]
59	Himalayas Mts.	2500	Deciduous broad-leaved forest(Alnus nepalensis,Salix babylonica,Acer campbellii,etc.)			[31]
58	Himalayas Mts.	2900	Deciduous broad-leaved forest(Acer spp.,Sorbus spp.,etc.)			[32]
55	Himalayas Mts.	1900	Deciduous broad-leaved forest(Aesculus spp.,Acer spp.,Betula spp.,etc.)			[33]
57	Himalayas Mts.	3000	Deciduous broad-leaved forest(Opulus ciliata,Alnus nepalensis,Alnus nitida,etc.)			[34]
62	Japanese Alps Mts.	1500	Deciduous broad-leaved forest(Betula ermanii ,Fagus crenata Blume)	2233	2185	[35]
61	Japanese Alps Mts.	2600	Cool-temperate deciduous broad-leaved forest (Fagus kurilensis,Quercus mongolica)			[36][35]
60	Japanese Alps Mts.	2600	Cool-temperate deciduous broad-leaved forest (Fagus kurilensis,Quercus mongolica)			[36][35]
63	Lvliang Mts.	1850	Deciduous broad-leaved forest(Quercus liaotungensis)	1700	1973	[37]
65	Lvliang Mts.	1850	Deciduous broad-leaved forest(Quercus spp.)			[38]
64	Lvliang Mts.	1500	Warm-temperate deciduous broad-leaved forest(Quercus liaotungensis)			[39]
66	Lvliang Mts.	1600	Deciduous broad-leaved forest(Quercus liaotungensis)			[40]
70	Middle Hengduan Mts.	2600	Deciduous broad-leaved forest	2075	3086	[41]
67	Middle Hengduan Mts.	2100	Deciduous broad-leaved forest			[42]
69	Middle Hengduan Mts.	2000	Deciduous broad-leaved forest			[41]
68	Middle Hengduan Mts.	1600	Deciduous broad-leaved forest			[41]
71	Pindus Mts.	1600	Fagus sylvatica forests	1600	1631	[15]
72	Pindus Mts.	1750	Fagus sylvatica forests			[15]
73	Pindus Mts.	1050	Fagus sylvatica forests			[15]
74	Pindus Mts.	2000	Fagus sylvatica forests			[15]
78	Pyrenees Mts.	1400	Fagus sylvatica forests	1560	1493	[15]
77	Pyrenees Mts.	1800	Fagus sylvatica forests			[15]
76	Pyrenees Mts.	1600	Fagus sylvatica forests			[15]
75	Pyrenees Mts.	1200	Fagus sylvatica forests			[15]
80	Qingling Mts.	1800	Deciduous broad-leaved forest(Quercus spp.,Acer spp.,Betula spp.,Populus spp.,etc.)	1950	1940	[42]
79	Qingling Mts.	2600	Deciduous broad-leaved forest(Quercus spp.,Acer spp.,Betula spp.,Populus spp.,etc.)			[42]
82	Qingling Mts.	1800	Deciduous broad-leaved forest			[43]
81	Qingling Mts.	1600	Deciduous broad-leaved forest			[44]
84	Rila-Rhodope Massif	1800	Fagus sylvatica forests	1700	1692	[15]
83	Rila-Rhodope Massif	1800	Fagus sylvatica forests			[15]
85	Rila-Rhodope Massif	1500	Fagus sylvatica forests			[45]
88	Sistema Iberico	1600	Relict Birch (Betula celtiberica) and Beech(Fagus sylvatica) Forests	1683	1655	[15][46]
87	Sistema Iberico	1600	Relict Birch (Betula celtiberica) and Beech(Fagus sylvatica) Forests			[15][46]
86	Sistema Iberico	1850	Relict Birch (Betula celtiberica) and Beech(Fagus sylvatica) Forests			[46]
91	Southern Rocky Mts.	3600	Temperate deciduous broadleaf forest	2980	2887	[47][57]
92	Southern Rocky Mts.	3600	Temperate deciduous broadleaf forest			[47][57]
90	Southern Rocky Mts.	2250	Temperate deciduous broadleaf forest			[47][57]
89	Southern Rocky Mts.	2470	Temperate deciduous broadleaf forest			[47][57]
95	Taebaek Mts.	1567	Deciduous broad-leaved forest(Acer palmatum,Quercus dentata,Betula platyphylla,etc.)	1592	1306	[48]
94	Taebaek Mts.	1563	Deciduous broad-leaved forest(Acer palmatum,Quercus dentata,Betula platyphylla,etc.)			[48]
93	Taebaek Mts.	1646	Deciduous broad-leaved forest(Acer palmatum,Quercus dentata,Betula platyphylla,etc.)			[48]
97	Taihang Mts.	1500	Deciduous broad-leaved forest(Betula spp.,Populus davidiana,Quercus spp.,etc.)	1550	1533	[49]
96	Taihang Mts.	1400	Deciduous broad-leaved forest(Betula platyphylla,Populus davidiana,Quercus spp.,etc.)			[50]
99	Taihang Mts.	1800	Deciduous broad-leaved forest(Quercus variabilis,Quercus aliena,etc.)			[51]
98	Taihang Mts.	1500	Deciduous broad-leaved forest(Betula platyphylla,Populus davidiana,Quercus liaotungensis,etc.)			[52]
101	Wuling Mts.	1800	Deciduous broad-leaved forest	1850	1585	[19]
102	Wuling Mts.	1751	Deciduous broad-leaved forest			[19]
100	Wuling Mts.	2000	Deciduous broad-leaved forest(Davidia involucrata,Aesculus wilsonii,Pterostyrax psilophyllus,etc.)			[53]
105	Xuefeng Mts.	1780	Deciduous broad-leaved forest	1143	1529	[19]
103	Xuefeng Mts.	1200	Deciduous broad-leaved forest(Fagus lucida,Quercus fabri,Tilia endochrysea,etc.)			[54]
104	Xuefeng Mts.	1350	Deciduous broad-leaved forest(Fagus lucida,Quercus fabri,Tilia endochrysea,etc.)			[54]
107	Yanshan Mts.	1000	Deciduous broad-leaved forest(Quercus variabilis,Tilia mongolica,Tilia amurensis,etc.)	1317	1401	[55]
106	Yanshan Mts.	1450	Deciduous broad-leaved forest(Populus spp.,Betula spp.,Quercus spp.,etc.)			[56][52]
108	Yanshan Mts.	1500	Deciduous broad-leaved forest(Populus davidiana.,Betula spp.,Quercus mongolica.,etc.)			[52]
*Given the differences in classification schemes and terminology across studies, the original forest type descriptions were retained to avoid potential biases introduced by reclassification.
References
1.A. Satari Rad, B. Rayegani, A. Jahani, H. Goshtasb Meigooni, Feasibility of automating the determination of changes in forest areas using satellite images (Case Study: Central Alborz protected area). Human Ecology, (2024).
2. R. R. Jahed, M. R. Kavousi, M. E. Farashiani, K. Sagheb-Talebi, M. Babanezhad, B. Courbaud, R. Wirtz, J. Müller, L. Larrieu, A comparison of the formation rates and composition of tree-related microhabitats in beech-dominated primeval Carpathian and Hyrcanian forests. Forests 11, 144 (2020).
3.O. Grebenshchikov, Vegetation Structure in the High Mountains of the Balkan Peninsula and the Caucasus, USSR*. Arctic and Alpine Research 10, 441-447 (1978).
4.H. Moradi, F. Attar, J. Oldeland, Plant functional type approach for a functional interpretation of altitudinal vegetation zones in the Alborz Mts., Iran. Journal of Mountain Science 14, 2257-2269 (2017).
5. <PRIMEVAL BEECH FORESTS OF THE CARPATHIANS AND OTHER REGIONS OF EUROPE.pdf>.
6.G. Pezzatti, S. Bajocco, D. Torriani, M. Conedera, Selective burning of forest vegetation in Canton Ticino (southern Switzerland). Plant biosystems 143, 609-620 (2009).
7.Dakskobler, Pregled bukovih rastišč v Sloveniji. Zbornik gozdarstva in lesarstva. forest and wood science & technology, 3-14 (2008).
8. J.-P. S. Séverine Fauquette, F. Médail, G. J.-M. Muller¹, E. Bertini, The Alps: a geological, climatic and human perspective on vegetation history and modern plant diversity. Mountains, climate and biodiversity, 413 (2018).
9. G. Bonanomi, M. Zotti, V. Mogavero, G. Cesarano, L. Saulino, A. Rita, G. Tesei, M. Allegrezza, A. Saracino, E. Allevato, Climatic and anthropogenic factors explain the variability of Fagus sylvatica treeline elevation in fifteen mountain groups across the Apennines. Forest Ecosystems 7, 1-13 (2020).
10. J. C. Miranda, C. Calderaro, C. Cocozza, B. Lasserre, R. Tognetti, G. von Arx, Wood anatomical responses of European beech to elevation, land use change, and climate variability in the Central Apennines, Italy. Frontiers in Plant Science 13, 855741 (2022).
11. M. Bascietto, S. Bajocco, F. Mazzenga, G. Matteucci, Assessing spring frost effects on beech forests in Central Apennines from remotely-sensed data. Agricultural and Forest Meteorology 248, 240-250 (2018).
12. C. V. Cogbill, P. S. White, The latitude-elevation relationship for spruce-fir forest and treeline along the Appalachian mountain chain. Vegetatio 94, 153-175 (1991).
13. M. A. Jenkins, Vegetation communities of Great Smoky Mountains national park. Southeastern Naturalist 6, 35-56 (2007).
14.https://www.europeanbeechforests.org/world-heritage-beech-forests/bulgaria#:~:text=The%20National%20Park's%20forests%20are,to%20six%20thousand%20years%20ago.
15. G. von Wuehlisch, H. Muhs, Genetic resources of beech in Europe–current state. Communicationes Instituti Forestalis Bohemicae 25, 8-9 (2010).
16. T. Standovár, K. Kenderes, A review on natural stand dynamics in beechwoods of East Central Europe. Applied ecology and environmental research 1, 19-46 (2003).
17. K. Stanyukovich, Vegetation of the mountains of the USSR. (1973).
18. G. Nakhutsrishvili, O. Abdaladze, K. Batsatsashvili, Ecological gradients (west‐east) and vegetation of the central great Caucasus. Bocconea 29, 157-168 (2021).
19. Pavlov, V.N. (2004). Plant geographical description of the area. In: Onipchenko, V.G. (eds) Alpine Ecosystems in the Northwest Caucasus. Geobotany 29, vol 29. Springer, Dordrecht. https://doi.org/10.1007/978-1-4020-2383-5_3
20.Zhu Zhongbao. Forest Ecology. Beijing: China Forestry Publishing House, 1991: 360–378.
21.Wu Yaoxiang; Piao Longguo. Vegetation of the Changbai Mountains: From the Northern Temperate Zone to the Arctic Circle. Forest and Humanity, 2015(02): 86–89.
22. Y. Wu, L. Piao, The vegetation in the Changbai mountain ranges: from Temperate Zone to Arctic Circle. Forest & Humankind, 86-89 (2015).
23. V. Onyshchenko, Forests of order Fagetalia sylvaticae in Ukraine. Kyiv: Alterpress 212, (2009).
24. M. Ma, G. Shen, G. Xiong, C. Zhao, W. Xu, Y. Zhou, Z. Xie, Characteristic and representativeness of the vertical vegetation zonation along the altitudinal gradient in Shennongjia Natural Heritage. Chinese Journal of Plant Ecology 41, 1127 (2017).
25. S. Li, Ecological Study on Plant Commuities in Deciduous Broad-leaved Forests in Wanchaoshan Nature Reserve. Hubei: Hubei University, (2018).
26. Y. Bai, J. Liu, X. Ma, Investigation Scientific report of Yu River National Nature Reserve in Gansu Province (Lanzhou: Gansu Science and Technology Press, 2017).
27. K. Wang, The preliminarily investigation on the vertical distribution of the forest vegetation on Hualongshan Mountain in shanxi province. Acta Phytoecologica et Geobotanica Sinica 16, 88 (1992).
28. Y. Wang, The vegetation of Dabieshan Mountain in Hubei province. Journal of Wuhan Botanical Research 7, 29-38 (1989).
29. P. Liu, G. Wu, Study on floral characteristics and forest vegetation of the Dabie Mountains. Journal of East China Normal University, 76-81 (1994).
30. DNPWC. (Department of National Parks and Wildlife Conservation Kathmandu, 2019).
31. V. S. Negi, A. Pandey, A. Singh, A. Bahukhandi, D. S. Pharswan, K. Gaira, Z. A. Wani, J. A. Bhat, S. Siddiqui, H. M. Yassin, Elevation gradients alter vegetation attributes in mountain ecosystems of eastern Himalaya, India. Frontiers in Forests and Global Change 7, 1381488 (2024).
32. M. OHSAWA, P. SHAKYA, M. NUMATA, On the occurrence of deciduous broad-leaved forests in the cool-temperate zone of the humid Himalayas in eastern Nepal. Japanese Journal of Ecology 23, 218-228 (1973).
33. B. S. M. P. SINGH, Glimpses of forestry research in the Indian Himalayan region. (2012).
34. V. Chitale, J. Gurung, Harmonizing the vegetation classification of Kailash Sacred Landscape. (2022).
35. D. Gansert, Treelines of the Japanese Alps–altitudinal distribution and species composition under contrasting winter climates. Flora-Morphology, Distribution, Functional Ecology of Plants 199, 143-156 (2004).
36. M. Yoshino, Altitudinal Vegetation Belts of Japan with Special Reference to Climatic Conditions*. Arctic and Alpine Research 10, 449-456 (1978).
37. J. Zhang, Vertical zones of vegetation in LuYa Mountain in Shanxi Province. Scientia Geographica Sinica 9, 346-353 (1989).
38. H. liu, The vertical zonation of Mountain vegetation in China. Acta Geographica Sinca 36, 267-279 (1981).
39. J. Li, Evaluation on the protection value of shanxi black tea mountain national nature reserve. Forestry of Shanxi, 10-11 (2016).
40. F. Mao, B. Xv, The Main Vegetation Types And Their Distribution In The Wulu Mountainous Region. Journal of Shanxi Normal University (Natural Science Edition) 1, (1988).
41. W. Li, Quantitative Study on the Distribution of Forest Vegetation and Its Correlation with Hydrothermal Factors in the Hengduan Mountains. Hengduan Mountains Expedition Series. Kunming: The Peoples Press of Yunnan 204, (1983).
42. M. Lei, Vegetation in Shanxi (Beijing: Science press, 1999), pp. 410-440.
43. X. Gao, Y. Kang, Investigation Scientific report of Shanxi Huangguan Mountain National Nature Reserve (Xi’an: Shanxi Science and Technology Press, 2007).
44. C. Song, Scientific survey of the Baotianman Mountain National Nature Reserve. Beijing: Chinese Forestry Publishing Press, (1994).
45. T. Ahti, L. Hämet-Ahti, J. Jalas, in Annales Botanici Fennici. (JSTOR, 1968), pp. 169-211.
46. J. Loidi, The vegetation of the Iberian Peninsula (Springer, 2017), vol. 1.
47. R. K. Peet, Latitudinal Variation in Southern Rocky Mountain Forests. Journal of Biogeography 5, 275-289 (1978).
48. S. Yi, Holocene vegetation responses to East Asian monsoonal changes in South Korea. Climate Change e Geophysical Foundations and Ecological Effects. InTech, Rijeka, Croatia, 157-178 (2011).
49. F. Han, Studies on main forest community plant species diversity in damao mountain of Tang county Hebei. Hebei : Hebei Agricultural University, (2015).
50. Editorial board of He Bei forest, Forest in Hebei Province (Beijing: Chinese Forestry Publishing Press, 1988).
51. S. kuang, Vertical distribution of mountain vegetation in Henan Province. Journal of Henan Normal University (Natural Science Edition), (1991).
52. J. Huang, L. Chen, Analysis of species diversity of the forest vegetation in Dongling mountain. Acta Botanica Sinica, 9 (1994).
53. S. Liu, J. Qu, Y. Jiang, Z. Wang, E. Gao, Y. Lei, Investigation Scientific report of Qizimei Mountain National Nature Reserve in Hubei province (Wuhan: Hubei Science and Technology Press, 2006).
54. C. Hu, The natural vertical zones of the Longshan Mountain and their protection and utilization. Mountain Research 7, 91-97 (1989).
55. H. Chen, S. Yu, B. Cai, Y. Bu, The analysis on the flora and vegetation of Sizuolou Nature Reserve in Beijing. Journal of Plant Resources and Environment 15, 62-69 (2006).
56. J. Zhang, "Study on Forest Community Growth Potential and Impact Factor in Liaohe River Nature Reserve", thesis, Beijing: Beijing Forestry University (2010).
57.Zhang, Bai-ping. “Altitudinal Belts: Global Mountains, Patterns, and Mechanisms.” Handbook of Natural Resources: Terrestrial Ecosystems and Biodiversity, CRC Press, 2020. https://doi.org/10.1201/9780429445651-45.
58.Egorov, A.V., Zernov, A.S., Onipchenko, V.G. (2020). North-Western Caucasus. In: Noroozi, J. (eds) Plant Biogeography and Vegetation of High Mountains of Central and South-West Asia. Plant and Vegetation, vol 17. Springer, Cham. https://doi.org/10.1007/978-3-030-45212-4_9

## Sheet: 2
Digital features of weight coefficient cloud models, sensitivity indices, and contribution rates of impact factors across mountains
Mountains	Temperature			Precipitation			Ex/(En+He)		Location points	Sensitivity index			Contribution rate		ULMDB locations	NDVIslope
	Ex	En	He	Ex	En	He	Tem	Pre		Tem	Pre	Com	Tem	Pre
Sistema Iberico	0.09831	0.0215546	0.00634234	0.0464866	0.0365249	0.010721	3.52404	0.98393	110	9.64048	2.69168	12.3322	0.781735	0.218265	3	0.00240931
Cantabrian Mts.	0.0552247	0.0523381	0.013756	0.049328	0.0762057	0.028532	0.835548	0.470967	119	2.47277	1.39381	3.86658	0.639524	0.360476	4	0.00161147
Daba Mts.	0.103677	0.0342133	0.0151518	0.0445298	0.0412242	0.0074553	2.10021	0.914753	203	10.6029	4.61813	15.221	0.696595	0.303405	4	0.00305064
Carpathians Mts.	0.0987413	0.0910482	0.0200901	0.0668158	0.0786613	0.0374899	0.888454	0.575248	179	3.95507	2.56079	6.51586	0.606991	0.393009	4	0.00355839
Changbai Mts.	0.091844	0.0336199	0.0151259	0.0929178	0.0385565	0.0159083	1.88414	1.70602	125	5.85719	5.30345	11.1606	0.524808	0.475192	4	0.00171307
Dabie Mts.	0.201446	0.104143	0.0288906	0.0256331	0.0239923	0.00822731	1.51424	0.795575	100	3.76584	1.97855	5.74439	0.655568	0.344432	3	0.0023542
Crimean Mts.	0.011697	0.00811391	0.00221457	0.0116212	0.012037	0.00474295	1.1325	0.692564	59	1.66172	1.0162	2.67792	0.620527	0.379473	3	0.00156956
Xuefeng Mts.	0.109451	0.0864566	0.0235683	0.0801911	0.0918704	0.0331945	0.994779	0.641196	50	1.23698	0.797309	2.03429	0.608065	0.391935	3	0.00116197
Taebaek Mts.	0.142827	0.0647886	0.0179219	0.160945	0.102656	0.0331976	1.72682	1.1847	120	5.15342	3.53554	8.68896	0.593099	0.406901	3	0.000890802
Alps Mts.	0.0550536	0.0753889	0.0199589	0.0211879	0.0345794	0.0173976	0.577398	0.407641	137	1.96726	1.38888	3.35614	0.586168	0.413832	5	0.00148853
Alborz Mts.	0.0237885	0.0190531	0.00688554	0.0171054	0.0198749	0.00546231	0.917106	0.67511	105	2.39483	1.76291	4.15774	0.575994	0.424006	3	0.00156557
Himalayas Mts.	0.0721826	0.0548746	0.0299729	0.0192026	0.0182543	0.00711966	0.850734	0.756782	147	3.11012	2.76665	5.87677	0.529223	0.470777	5	0.00162889
Qingling Mts.	0.0585924	0.0350819	0.00465142	0.0538864	0.0319389	0.0109285	1.47464	1.25705	223	8.17818	6.97144	15.1496	0.539827	0.460173	4	0.00317138
Middle Hengduan Mts.	0.0319607	0.0151706	0.00930399	0.0241827	0.0186292	0.00581631	1.30587	0.989249	114	3.7023	2.80463	6.50694	0.568978	0.431022	4	0.00209584
Balkan Mts.	0.0461654	0.0239863	0.00274208	0.0374864	0.0151189	0.00729039	1.7272	1.67281	102	4.38136	4.24339	8.62475	0.507998	0.492002	4	0.00304797
Southern Rocky Mts.	0.107742	0.0943892	0.0426086	0.0549112	0.0392278	0.0245292	0.786454	0.861258	210	4.10732	4.49799	8.60531	0.477301	0.522699	4	0.00632565
Japanese Alps Mts.	0.036316	0.037505	0.01166	0.0477555	0.0212997	0.00807626	0.738655	1.62567	85	1.56144	3.4365	4.99794	0.312417	0.687583	3	0.00159944
Dinarides Mts.	0.0972897	0.0720814	0.0113145	0.0332532	0.0339376	0.0145264	1.1666	0.686143	119	3.45251	2.03062	5.48313	0.629661	0.370339	4	0.00258568
Caucasus Mts.	0.0264745	0.0304386	0.0108519	0.0250442	0.0292948	0.011633	0.641178	0.611913	244	3.89076	3.71317	7.60393	0.511677	0.488323	5	0.00436256
Appalachia Mts.	0.0455533	0.041436	0.0300343	0.0162795	0.00990959	0.00147921	0.637373	1.42943	154	2.44107	5.47458	7.91565	0.308385	0.691615	6	0.00249627
Pindus Mts.	0.0564141	0.0455067	0.0210659	0.0119391	0.00721385	0.000719616	0.847408	1.50491	117	2.46572	4.37887	6.84459	0.360244	0.639756	4	0.00269811
Pyrenees Mts.	0.0364694	0.04393	0.00243641	0.0191896	0.0167008	0.0063743	0.786547	0.831614	162	3.16888	3.35045	6.51933	0.486075	0.513925	4	0.00204108
Apennine Mts.	0.0355667	0.0255717	0.00435114	0.0247423	0.01026	0.0051967	1.18861	1.60075	195	5.76422	7.76289	13.5271	0.426124	0.573876	5	0.00197236
Taihang Mts.	0.0897586	0.0797087	0.0431775	0.0280892	0.0165883	0.00411047	0.73042	1.35704	202	3.66936	6.81728	10.4866	0.349908	0.650092	4	0.00381403
Yanshan Mts.	0.10349	0.062729	0.0232937	0.0871371	0.0298172	0.00816889	1.20306	2.29392	155	4.63749	8.84253	13.48	0.344027	0.655973	3	0.00342387
Lvliang Mts.	0.129681	0.126705	0.0612594	0.0351816	0.0195073	0.00647178	0.689924	1.35423	184	3.15707	6.19692	9.354	0.337511	0.662489	4	0.00524363
Wuling Mts.	0.0726145	0.0540059	0.0225179	0.0326119	0.00776509	0.00410867	0.948913	2.74655	138	3.25665	9.42611	12.6828	0.256778	0.743222	3	0.0024752
Rila-Rhodope Massif	0.0211856	0.0151398	0.00747428	0.0269216	0.00689952	0.00260314	0.93683	2.83306	163	3.79765	11.4844	15.2821	0.248504	0.751496	3	0.00340246
Total									4021						108

## Sheet: 3
Contribution rates of each influencing factor to the elevation distribution of ULMDB.
Mountains	Standardized regression coefficient						Contribution rate
	Terrain relief	Aspect	Mountaintop effect	Temperature	Precipitation	Total	Terrain relief	Aspect	Mountaintop effect	Temperature	Precipitation	Climate factors
Daba Mts.	-0.101	-0.058	-0.122	-0.8	0.105	1.186	0.0851602	0.0489039	0.102867	0.674536	0.0885329	0.763069
Dabie Mts.	-0.02	0.019	-0.43	-0.467	0.163	1.099	0.0181984	0.0172884	0.391265	0.424932	0.148317	0.573248
Lvliang Mts.	0.065	-0.101	-0.108	-1.053	0.28	1.607	0.040448	0.06285	0.067206	0.655258	0.174238	0.829496
Qingling Mts.	-0.061	-0.043	-0.07	-0.976	0.005	1.155	0.0528139	0.0372294	0.0606061	0.845022	0.004329	0.849351
Taihang Mts.	0.021	0.012	-0.387	-0.194	0.73	1.344	0.015625	0.00892857	0.287946	0.144345	0.543155	0.6875
Wuling Mts.	-0.017	-0.038	-0.758	-0.414	0.048	1.275	0.0133333	0.0298039	0.59451	0.324706	0.0376471	0.362353
Xuefeng Mts.	-0.012	0.033	0.078	-0.255	0.977	1.355	0.00885609	0.0243542	0.0575646	0.188192	0.721033	0.909225
Yanshan Mts.	-0.011	-0.009	-0.331	-0.951	-0.046	1.348	0.00816024	0.00667656	0.245549	0.70549	0.0341246	0.739614
Changbai Mts.	-0.151	-0.031	-0.566	-0.055	0.671	1.474	0.102442	0.0210312	0.383989	0.0373134	0.455224	0.492537
Taebaek Mts.	-0.014	0.026	-0.651	-0.189	0.264	1.144	0.0122378	0.0227273	0.569056	0.16521	0.230769	0.395979
Alborz Mts.	0.075	-0.036	-0.304	-0.688	0.553	1.656	0.0452899	0.0217391	0.183575	0.415459	0.333937	0.749396
Cantabrian Mts.	0.007	-0.012	-0.126	-1.001	-0.13	1.276	0.00548589	0.00940439	0.0987461	0.784483	0.101881	0.886364
Dinarides Mts.	-0.016	0.056	-0.7	-0.375	-0.059	1.206	0.013267	0.0464345	0.580431	0.310945	0.0489221	0.359867
Sistema Iberico	0.047	0.079	-0.524	-0.473	0.154	1.277	0.036805	0.0618637	0.410337	0.370399	0.120595	0.490995
Alps Mts.	0.124	-0.131	0.438	-0.743	-0.308	1.744	0.0711009	0.0751147	0.251147	0.426032	0.176606	0.602638
Rila-Rhodope Massif	0.119	-0.016	-0.238	-0.724	0.076	1.173	0.101449	0.0136402	0.202899	0.617221	0.0647911	0.682012
Pyrenees Mts.	0.092	-0.126	-0.168	-0.729	-0.407	1.522	0.0604468	0.0827858	0.110381	0.478975	0.267411	0.746386
Caucasus Mts.	0.075	-0.001	0.229	-0.836	-0.811	1.952	0.0384221	0.000512295	0.117316	0.428279	0.415471	0.84375
Middle Hengduan Mts.	-0.022	-0.189	-0.484	-0.661	-0.267	1.623	0.0135551	0.116451	0.298213	0.40727	0.16451	0.571781
Carpathians Mts.	-0.182	-0.056	0.149	-0.79	-0.521	1.698	0.107185	0.03298	0.0877503	0.465253	0.306832	0.772085
Crimean Mts.	-0.141	-0.085	0.076	-0.659	0.273	1.234	0.114263	0.0688817	0.0615883	0.534036	0.221232	0.755267
Southern Rocky Mts.	0.17	-0.096	-0.682	-0.365	0.31	1.623	0.104744	0.0591497	0.420209	0.224892	0.191004	0.415896
Balkan Mts.	0.065	0.084	-0.039	-0.819	0.024	1.031	0.0630456	0.0814743	0.0378274	0.794374	0.0232784	0.817653
Japanese Alps Mts.	0.073	-0.046	-0.581	-0.677	-0.293	1.67	0.0437126	0.0275449	0.347904	0.405389	0.175449	0.580838
Pindus Mts.	0.07	-0.044	-0.503	-0.461	-0.119	1.197	0.0584795	0.0367586	0.420217	0.385129	0.0994152	0.484545
Himalayas Mts.	-0.047	-0.016	-0.063	-0.886	0.079	1.091	0.0430797	0.0146654	0.0577452	0.812099	0.0724106	0.88451
Apennine Mts.	-0.074	0.012	-0.297	-0.687	0.184	1.254	0.0590112	0.00956938	0.236842	0.547847	0.14673	0.694577
Appalachia Mts.	0.024	-0.033	-0.207	0.931	0.125	1.32	0.0181818	0.025	0.156818	0.705303	0.094697	0.8
Average							0.0483857	0.0379915	0.244304	0.474228	0.195091	0.669319
